# Supplementary material for: Unique Hyperspectral Response Design Enabled by Periodic Surface Textures in Photodiodes
Source: ACS Photonics. 2024 Jun 7;11(6):2497–505. doi: 10.1021/acsphotonics.4c00453 (PMC11191742; doi:10.1021/acsphotonics.4c00453)
Supplement: Supplementary file 1 — ph4c00453_si_001.zip [file ph4c00453_si_001.zip]

Archive with 13 entries (13 files):
- main_file.tex
- sn-bibliography.bib
- R0_submission.tex
- Vertical_resonance_modulation.pdf
- Coupling_analysis.pdf
- EQE_contours.pdf
- FDstructures.pdf
- high_speed.pdf
- pmd_DD.pdf
- pmdexpt.pdf
- Process_flow.pdf
- EQE.png
- Spectral_reconstruction.png
