# Supplementary material for: Unique Hyperspectral Response Design Enabled by Periodic Surface Textures in Photodiodes
Source: ACS Photonics. 2024 Jun 7;11(6):2497–505. doi: 10.1021/acsphotonics.4c00453 (PMC11191742; doi:10.1021/acsphotonics.4c00453)
Supplement: Supplementary file 1 — ph4c00453_si_001.zip [file ph4c00453_si_001.zip › sn-bibliography.bib]

@book{igor_diffractiveOptics,
  title={Diffractive Optics and Nanophotonics: Resolution Below the Diffraction Limit},
  author={Igor Minin and Oleg Minin},
  publisher={Springer}
}

@inproceedings{SPIE_OP_2023, title={Advancing multi-dimensional vision: AI-driven imaging using unique photodetectors with integrated surface nanostructures}, 
note={\url{http://dx.doi.org/10.1117/12.2682104}}, 
DOI={10.1117/12.2682104}, 
booktitle={Low-Dimensional Materials and Devices 2023}, 
publisher={SPIE}, 
author={Ahamed, Ahasan and Wang, Weiwei and Rawat, Amita and McPhillips, Lisa N. and Ponizovskaya Devine, Ekaterina and Wang, Shih-Yuan and Ding, Zhi and Islam, M. Saif}, 
editor={Kobayashi, Nobuhiko P. and Talin, A. Alec and Davydov, Albert V. and Islam, M. Saif}, 
year={2023}, 
month=oct }

 @inproceedings{SPIE_PW_BIOS_2024, title={On-chip hyperspectral detectors for fluorescence lifetime imaging}, 
note={\url{http://dx.doi.org/10.1117/12.3002476}}, 
DOI={10.1117/12.3002476}, 
booktitle={High-Speed Biomedical Imaging and Spectroscopy IX}, 
publisher={SPIE}, 
author={Ahamed, Ahasan and Rawat, Amita and McPhillips, Lisa N. and Marcu, Laura and Islam, M. Saif}, 
editor={Goda, Keisuke and Tsia, Kevin K.}, 
year={2024}, 
month=mar }


@article{Yu_MetaOptics,
author = {Nanfang Yu and Federico Capasso},
journal = {J. Lightwave Technol.},
keywords = {Fiber lasers; Optical components; Optical fibers; Optical vortices; Semiconductor lasers; Vector beams},
number = {12},
pages = {2344--2358},
publisher = {Optica Publishing Group},
title = {Optical Metasurfaces and Prospect of Their Applications Including Fiber Optics},
volume = {33},
month = {Jun},
year = {2015},
note ={\url {https://opg.optica.org/jlt/abstract.cfm?URI=jlt-33-12-2344}},
abstract = {Metasurfaces have emerged in the recent years as a platform to design subwavelength-thick optical components (``flat optics''), which can be used to implement any optical function (beam deflection, focusing, waveplates, etc). These flat optical components can be fabricated using a single lithographic step. The approach is particularly suited for patterning nonconventional substrates, such as semiconductor laser facets and optical fiber facets. In this paper, we review recent applications of metasurfaces to flat optical devices, including their use in semiconductor lasers and fiber optics. Metasurfaces make it possible to design all properties of light (amplitude, phase, and polarization), which enable us to build a large variety of flat optical components, including planar lenses, quarter-wave plates, optical vortex plates, holograms for vector beam generation, and ultrathin perfect absorbers and color coatings. We also review flat collimating lenses integrated on the facets of mid-infrared and far-infrared (terahertz) quantum cascade lasers, and novel techniques to create large arrays of nanostructures on fiber facets.},
}

@article{Yablonovich_Photonic_Crystals, 
title={Photonic Crystals}, 
volume={41}, 
ISSN={1362-3044}, 
note={\url{http://dx.doi.org/10.1080/09500349414550261}}, 
DOI={10.1080/09500349414550261}, 
number={2}, 
journal={Journal of Modern Optics}, 
publisher={Informa UK Limited}, 
author={Yablonovitch, E.}, 
year={1994}, 
month=feb, pages={173--194} }


@article{PSNR,
author = {Henry Arguello and Samuel Pinilla and Yifan Peng and Hayato Ikoma and Jorge Bacca and Gordon Wetzstein},
journal = {Optica},
keywords = {Beam splitters; Biomedical imaging; Diffractive optical elements; Imaging systems; Imaging techniques; Optical elements},
number = {11},
pages = {1424--1434},
publisher = {Optica Publishing Group},
title = {Shift-variant color-coded diffractive spectral imaging system},
volume = {8},
month = {Nov},
year = {2021},
note = {\url{https://opg.optica.org/optica/abstract.cfm?URI=optica-8-11-1424}},
doi = {10.1364/OPTICA.439142},
}


@article{izhnin2022single, title={Single-photon avalanche diode detectors based on group IV materials}, 
volume={12}, 
ISSN={2190-5517}, 
note={\url{http://dx.doi.org/10.1007/s13204-021-01667-0}}, 
DOI={10.1007/s13204-021-01667-0}, 
number={3}, 
journal={Applied Nanoscience}, 
publisher={Springer Science and Business Media LLC}, 
author={Izhnin, Ihor I. and Lozovoy, Kirill A. and Kokhanenko, Andrey P. and Khomyakova, Kristina I. and Douhan, Rahaf M. H. and Dirko, Vladimir V. and Voitsekhovskii, Alexander V. and Fitsych, Olena I. and Akimenko, Nataliya Yu.}, 
year={2021}, 
month=feb, pages={253--263} }

 @article{Neumann2008TunableIRdetector, title={Tunable infrared detector with integrated micromachined Fabry-Perot filter}, 
volume={7}, 
ISSN={1932-5150}, 
note={\url{http://dx.doi.org/10.1117/1.2909206}}, 
DOI={10.1117/1.2909206}, 
number={2}, 
journal={Journal of Micro/Nanolithography, MEMS, and MOEMS}, 
publisher={SPIE-Intl Soc Optical Eng}, 
author={Neumann, Norbert}, 
year={2008}, 
month=apr, pages={021004} }

 @article{Yang2019SingleNanowireSpectroscopy, title={Single-nanowire spectrometers}, 
volume={365}, 
ISSN={1095-9203}, 
note={\url{http://dx.doi.org/10.1126/science.aax8814}}, 
DOI={10.1126/science.aax8814}, 
number={6457}, 
journal={Science}, 
publisher={American Association for the Advancement of Science (AAAS)}, 
author={Yang, Zongyin and Albrow-Owen, Tom and Cui, Hanxiao and Alexander-Webber, Jack and Gu, Fuxing and Wang, Xiaomu and Wu, Tien-Chun and Zhuge, Minghua and Williams, Calum and Wang, Pan and Zayats, Anatoly V. and Cai, Weiwei and Dai, Lun and Hofmann, Stephan and Overend, Mauro and Tong, Limin and Yang, Qing and Sun, Zhipei and Hasan, Tawfique}, 
year={2019}, 
month=sep, pages={1017--1020} }


 @article{bai2020light, title={Light trapping enhancement via structure design}, 
volume={34}, 
ISSN={1793-6578}, 
note={\url{http://dx.doi.org/10.1142/S021797922050040X}}, 
DOI={10.1142/s021797922050040x}, 
number={06}, 
journal={International Journal of Modern Physics B}, 
publisher={World Scientific Pub Co Pte Lt}, 
author={Bai, Minyu and Liu, Huan and Xie, Fei and Zhao, Jijie and Liu, Weiguo and Xie, Huikai}, 
year={2020}, 
month=feb, pages={2050040} }

 @article{yang2019light, title={Light Trapping in Conformal Graphene/Silicon Nanoholes for High-Performance Photodetectors}, 
volume={11}, 
ISSN={1944-8252}, 
note={\url{http://dx.doi.org/10.1021/acsami.9b08268}}, 
DOI={10.1021/acsami.9b08268}, 
number={33}, 
journal={ACS Applied Materials &amp; Interfaces}, 
publisher={American Chemical Society (ACS)}, 
author={Yang, Jun and Tang, Linlong and Luo, Wei and Shen, Jun and Zhou, Dahua and Feng, Shuanglong and Wei, Xingzhan and Shi, Haofei}, 
year={2019}, 
month=jul, pages={30421--30429} }

 @article{cansizoglu2019dramatically, title={Dramatically Enhanced Efficiency in Ultra-Fast Silicon MSM Photodiodes Via Light Trapping Structures}, 
volume={31}, 
ISSN={1941-0174}, 
note={\url{http://dx.doi.org/10.1109/LPT.2019.2939541}}, 
DOI={10.1109/lpt.2019.2939541}, 
number={20}, 
journal={IEEE Photonics Technology Letters}, 
publisher={Institute of Electrical and Electronics Engineers (IEEE)}, 
author={Cansizoglu, Hilal and Wang, Shih-Yuan and Islam, M. Saif and Mayet, Ahmed S. and Ghandiparsi, Soroush and Gao, Yang and Bartolo-Perez, Cesar and Mamtaz, Hasina H. and Ponizovskaya Devine, Ekaterina and Yamada, Toshishige and Elrefaie, Aly F.}, 
year={2019}, 
month=oct, pages={1619--1622} }

@article{das2021nano, title={Nano-grating Assisted Light Absorption Enhancement for MSM-PDs Performance Improvement: An Updated Review}, 
volume={8}, 
ISSN={2304-6732}, 
note={\url{http://dx.doi.org/10.3390/photonics8120539}}, 
DOI={10.3390/photonics8120539}, 
number={12}, 
journal={Photonics}, 
publisher={MDPI AG}, 
author={Das, Narottam and Nur-E-Alam, Mohammad and Islam, Alif and Ain, Ain Zulaikha Maslihan}, 
year={2021}, 
month=nov, pages={539} }

@article{mckay1953electron, title={Electron Multiplication in Silicon and Germanium}, 
volume={91}, 
ISSN={0031-899X}, 
note={\url{http://dx.doi.org/10.1103/PhysRev.91.1079}}, 
DOI={10.1103/physrev.91.1079}, 
number={5}, 
journal={Physical Review}, 
publisher={American Physical Society (APS)}, 
author={McKay, K. G. and McAfee, K. B.}, 
year={1953}, 
month=sep, pages={1079--1084} }

@article{mckay1954avalanche, title={Avalanche Breakdown in Silicon}, 
volume={94}, 
ISSN={0031-899X}, 
note={\url{http://dx.doi.org/10.1103/PhysRev.94.877}}, 
DOI={10.1103/physrev.94.877}, 
number={4}, 
journal={Physical Review}, 
publisher={American Physical Society (APS)}, 
author={McKay, K. G.}, 
year={1954}, 
month=may, pages={877--884} }

@article{yamashita1956theory, title={Theory of Electron Multiplication in Silicon}, 
volume={15}, 
ISSN={0033-068X}, 
note={\url{http://dx.doi.org/10.1143/PTP.15.95}}, 
DOI={10.1143/ptp.15.95}, 
number={2}, 
journal={Progress of Theoretical Physics}, 
publisher={Oxford University Press (OUP)}, 
author={Yamashita, Jiro}, 
year={1956}, 
month=feb, pages={95--110} }

@article{miller1955avalanche, title={Avalanche Breakdown in Germanium}, 
volume={99}, 
ISSN={0031-899X}, 
note={\url{http://dx.doi.org/10.1103/PhysRev.99.1234}}, 
DOI={10.1103/physrev.99.1234}, 
number={4}, 
journal={Physical Review}, 
publisher={American Physical Society (APS)}, 
author={Miller, S. L.}, 
year={1955}, 
month=aug, pages={1234--1241} }

@article{keldysh1958influence,
  title={Influence of the lattice vibrations of a crystal on the production of electron-hole pairs in a strong electrical field},
  author={Keldysh, LV},
  journal={Soviet Physics JETP},
  volume={7},
  number={4},
  pages={665--669},
  note={\url{http://www.jetp.ras.ru/cgi-bin/dn/e_007_04_0665.pdf}},
  year={1958}
}
@article{keldysh1960kinetic,
  title={Kinetic theory of impact ionization in semiconductors},
  author={Keldysh, LV},
  journal={Soviet Physics JETP},
  volume={37},
  number={10},
  pages={509--518},
  note={\url{http://jetp.ras.ru/cgi-bin/dn/e_010_03_0509.pdf}},
  year={1960}
}

@article{shockley1961solid,
  title={Solid-State electron},
  author={Shockley, W},
  year={1961}
}

@article{wolff1954theory, title={Theory of Electron Multiplication in Silicon and Germanium}, 
volume={95}, 
ISSN={0031-899X}, 
note={\url{http://dx.doi.org/10.1103/PhysRev.95.1415}}, 
DOI={10.1103/physrev.95.1415}, 
number={6}, 
journal={Physical Review}, 
publisher={American Physical Society (APS)}, 
author={Wolff, P. A.}, 
year={1954}, 
month=sep, pages={1415--1420} }

@book{streetman2006solid,
  title={Solid state electronic devices},
  author={Streetman, Ben G and Banerjee, Sanjay and others},
  volume={10},
  year={2006},
  publisher={Pearson/Prentice Hall Upper Saddle River}
}

@article{Genesis_Transistor, title={Genesis of the Transistor}, 
volume={6}, 
ISSN={1943-4928}, 
note={\url{http://dx.doi.org/10.1119/1.2352401}}, 
DOI={10.1119/1.2352401}, 
number={3}, 
journal={The Physics Teacher}, 
publisher={American Association of Physics Teachers (AAPT)}, 
author={Brattain, Walter H.}, 
year={1968}, 
month=mar, pages={109--114} }


@article{Genesis_transistor_1,
  title = {The Transistor, {A} {Semi-Conductor} {Triode}},
  author = {Bardeen, J. and Brattain, W. H.},
  journal = {Phys. Rev.},
  volume = {74},
  issue = {2},
  pages = {230--231},
  numpages = {0},
  year = {1948},
  month = {Jul},
  publisher = {American Physical Society},
  doi = {10.1103/PhysRev.74.230},
  note={\url{https://link.aps.org/doi/10.1103/PhysRev.74.230}}
}

@article{JackKilby_NOR_IC, title={Miniaturized Electronic Circuits (U. S. Patent No. 3,138, 743)}, 
volume={12}, 
ISSN={1098-4232}, 
note={\url{http://dx.doi.org/10.1109/N-SSC.2007.4785580}}, 
DOI={10.1109/n-ssc.2007.4785580}, 
number={2}, 
journal={IEEE Solid-State Circuits Newsletter}, 
publisher={Institute of Electrical and Electronics Engineers (IEEE)}, 
author={Kilby, J. S.}, 
year={2007}, 
pages={44--54} }

@misc{MOSFET_1930_Patent,
  title={Method and apparatus for controlling electric currents},
  author={Edgar, Lilienfeld Julius},
  year={1930},
  month={jan},
  publisher={Google Patents},
  note={US Patent 1,745,175}
}

 @article{MOSFET_Evolution, title={Evolution of the MOS transistor-from conception to VLSI}, 
volume={76}, 
ISSN={0018-9219}, 
note={\url{http://dx.doi.org/10.1109/5.16328}}, 
DOI={10.1109/5.16328}, 
number={10}, 
journal={Proceedings of the IEEE}, 
publisher={Institute of Electrical and Electronics Engineers (IEEE)}, 
author={Sah Chih-Tang}, 
year={1988}, 
pages={1280--1326} }


@article{Principles_of_SD,
  title={Principles of semiconductor devices},
  author={Van Zeghbroeck, Bart},
  journal={Colarado University},
  volume={34},
  year={2004}
}
@book{rosencher2002optoelectronics,
  title={Optoelectronics},
  author={Rosencher, Emmanuel and Vinter, Borge},
  year={2002},
  publisher={Cambridge University Press}
}

 @article{yamashita1956theory, title={Theory of Electron Multiplication in Silicon}, 
volume={15}, 
ISSN={0033-068X}, 
note={\url{http://dx.doi.org/10.1143/PTP.15.95}}, 
DOI={10.1143/ptp.15.95}, 
number={2}, 
journal={Progress of Theoretical Physics}, 
publisher={Oxford University Press (OUP)}, 
author={Yamashita, Jiro}, 
year={1956}, 
month=feb, pages={95--110} }


@inproceedings{hijazi2022adaptive,
  title={Adaptive {SPAD}-based Receiver for Dimmable Visible Light Communication},
  author={Hijazi, Mohamad and Huang, Shenjie and Safari, Majid},
  booktitle={2022 IEEE Wireless Communications and Networking Conference ({WCNC})},
  pages={2685--2690},
  year={2022},
  doi={10.1109/WCNC51071.2022.9771879},
  organization={IEEE}
}

 @inproceedings{hijazi2022adaptive, title={Adaptive SPAD-based Receiver for Dimmable Visible Light Communication}, 
note={\url{http://dx.doi.org/10.1109/WCNC51071.2022.9771879}}, 
DOI={10.1109/wcnc51071.2022.9771879}, 
booktitle={2022 IEEE Wireless Communications and Networking Conference (WCNC)}, 
publisher={IEEE}, 
author={Hijazi, Mohamad and Huang, Shenjie and Safari, Majid}, 
year={2022}, 
month=apr }

@article{lecoq2021sipm, title={SiPM applications in positron emission tomography: toward ultimate PET time-of-flight resolution}, 
volume={136}, 
ISSN={2190-5444}, 
note={\url{http://dx.doi.org/10.1140/epjp/s13360-021-01183-8}}, 
DOI={10.1140/epjp/s13360-021-01183-8}, 
number={3}, 
journal={The European Physical Journal Plus}, 
publisher={Springer Science and Business Media LLC}, 
author={Lecoq, P. and Gundacker, S.}, 
year={2021}, 
month=mar }

@article{liu2022high, title={High-Speed and High-Responsivity Silicon/Black-Phosphorus Hybrid Plasmonic Waveguide Avalanche Photodetector}, 
volume={9}, 
ISSN={2330-4022}, 
note={\url{http://dx.doi.org/10.1021/acsphotonics.2c00244}}, 
DOI={10.1021/acsphotonics.2c00244}, 
number={5}, 
journal={ACS Photonics}, 
publisher={American Chemical Society (ACS)}, 
author={Liu, Chaoyue and Guo, Jingshu and Yu, Laiwen and Xiang, Yuluan and Xiang, Hengtai and Li, Jiang and Dai, Daoxin}, 
year={2022}, 
month=apr, pages={1764--1774} }

 @article{wang2022high, title={High-speed Si-Ge avalanche photodiodes}, 
volume={3}, 
ISSN={2662-1991}, 
note={\url{http://dx.doi.org/10.1186/s43074-022-00052-6}}, 
DOI={10.1186/s43074-022-00052-6}, 
number={1}, 
journal={PhotoniX}, 
publisher={Springer Science and Business Media LLC}, 
author={Wang, Binhao and Mu, Jifang}, 
year={2022}, 
month=mar }

 @article{liu2022ultraviolet, title={Ultraviolet Response in Coplanar Silicon Avalanche Photodiodes with CMOS Compatibility}, 
volume={22}, 
ISSN={1424-8220}, 
note={\url{http://dx.doi.org/10.3390/s22103873}}, 
DOI={10.3390/s22103873}, 
number={10}, 
journal={Sensors}, 
publisher={MDPI AG}, 
author={Liu, Qiaoli and Xu, Li and Jin, Yuxin and Zhang, Shifeng and Wang, Yitong and Hu, Anqi and Guo, Xia}, 
year={2022}, 
month=may, pages={3873} }

 @article{cuyvers2022heterogeneous, title={Heterogeneous integration of Si photodiodes on silicon nitride for near-visible light detection}, 
volume={47}, 
ISSN={1539-4794}, 
note={\url{http://dx.doi.org/10.1364/OL.447636}}, 
DOI={10.1364/ol.447636}, 
number={4}, 
journal={Optics Letters}, 
publisher={Optica Publishing Group}, 
author={Cuyvers, Stijn and Hermans, Artur and Kiewiet, Max and Goyvaerts, Jeroen and Roelkens, Gunther and Van Gasse, Kasper and Van Thourhout, Dries and Kuyken, Bart}, 
year={2022}, 
month=feb, pages={937} }

 @article{yanikgonul2021integrated, title={Integrated avalanche photodetectors for visible light}, 
volume={12}, 
ISSN={2041-1723}, 
note={\url{http://dx.doi.org/10.1038/s41467-021-22046-x}}, 
DOI={10.1038/s41467-021-22046-x}, 
number={1}, 
journal={Nature Communications}, 
publisher={Springer Science and Business Media LLC}, 
author={Yanikgonul, Salih and Leong, Victor and Ong, Jun Rong and Hu, Ting and Siew, Shawn Yohanes and Png, Ching Eng and Krivitsky, Leonid}, 
year={2021}, 
month=mar }


 @article{bartolo2022engineering, title={Engineering the gain and bandwidth in avalanche photodetectors}, 
volume={30}, 
ISSN={1094-4087}, 
note={\url{http://dx.doi.org/10.1364/OE.446507}}, 
DOI={10.1364/oe.446507}, 
number={10}, 
journal={Optics Express}, 
publisher={Optica Publishing Group}, 
author={Bartolo-Perez, Cesar and Ahamed, Ahasan and Mayet, Ahmed S. and Rawat, Amita and McPhillips, Lisa and Ghandiparsi, Soroush and Bec, Julien and AriÃ±o-Estrada, Gerard and Cherry, Simon and Wang, Shih-Yuan and Marcu, Laura and Saif Islam, M.}, 
year={2022}, 
month=may, pages={16873} }

@article{bartolo2021avalanche, title={Avalanche photodetectors with photon trapping structures for biomedical imaging applications}, 
volume={29}, 
ISSN={1094-4087}, 
note={\url{http://dx.doi.org/10.1364/OE.421857}}, 
DOI={10.1364/oe.421857}, 
number={12}, 
journal={Optics Express}, 
publisher={Optica Publishing Group}, 
author={Bartolo-Perez, Cesar and Chandiparsi, Soroush and Mayet, Ahmed S. and Cansizoglu, Hilal and Gao, Yang and Qarony, Wayesh and AhAmed, Ahasan and Wang, Shih-Yuan and Cherry, Simon R. and Saif Islam, M. and AriÃ±o-Estrada, Gerard}, 
year={2021}, 
month=jun, pages={19024} }

@inproceedings{cova1995avalanche, title={&lt;title&gt;Avalanche photodiodes for near-infrared photon counting&lt;/title&gt;}, 
ISSN={0277-786X}, 
note={\url{http://dx.doi.org/10.1117/12.208529}}, 
DOI={10.1117/12.208529}, 
booktitle={Advances in Fluorescence Sensing Technology II}, 
publisher={SPIE}, 
author={Cova, Sergio D. and Lacaita, Andrea L. and Zappa, Franco and Lovati, Piergiorgio G.}, 
editor={Lakowicz, Joseph R.}, 
year={1995}, 
month=may }

@article{zappa1994nanosecond, title={Nanosecond single-photon timing with InGaAs/InP photodiodes}, 
volume={19}, 
ISSN={1539-4794}, 
note={\url{http://dx.doi.org/10.1364/OL.19.000846}}, 
DOI={10.1364/ol.19.000846}, 
number={11}, 
journal={Optics Letters}, 
publisher={Optica Publishing Group}, 
author={Zappa, F. and Webb, P. and Lacaita, A. and Cova, S.}, 
year={1994}, 
month=jun, pages={846} }

 @inbook{abstreiter1984light, title={Light scattering by free carrier excitations in semiconductors}, 
ISBN={9783540395225}, 
ISSN={1437-0859}, 
note={\url{http://dx.doi.org/10.1007/3-540-11942-6_20}}, 
DOI={10.1007/3-540-11942-6_20}, 
booktitle={Light Scattering in Solids IV}, 
publisher={Springer Berlin Heidelberg}, 
author={Abstreiter, Gerhard and Cardona, Manuel and Pinczuk, Aron}, 
year={1984}, 
pages={5--150} }

 @article{emsley2002silicon, title={Silicon substrates with buried distributed Bragg reflectors for resonant cavity-enhanced optoelectronics}, 
volume={8}, 
ISSN={1077-260X}, 
note={\url{http://dx.doi.org/10.1109/JSTQE.2002.801692}}, 
DOI={10.1109/jstqe.2002.801692}, 
number={4}, 
journal={IEEE Journal of Selected Topics in Quantum Electronics}, 
publisher={Institute of Electrical and Electronics Engineers (IEEE)}, 
author={Emsley, M.K. and Dosunmu, O. and Unlu, M.S.}, 
year={2002}, 
month=jul, pages={948--955} }

 @article{hilal, title={Photon-trapping microstructures enable high-speed high-efficiency silicon photodiodes}, 
volume={11}, 
ISSN={1749-4893}, 
note={\url{http://dx.doi.org/10.1038/nphoton.2017.37}}, 
DOI={10.1038/nphoton.2017.37}, 
number={5}, 
journal={Nature Photonics}, 
publisher={Springer Science and Business Media LLC}, 
author={Gao, Yang and Cansizoglu, Hilal and Polat, Kazim G. and Ghandiparsi, Soroush and Kaya, Ahmet and Mamtaz, Hasina H. and Mayet, Ahmed S. and Wang, Yinan and Zhang, Xinzhi and Yamada, Toshishige and Devine, Ekaterina Ponizovskaya and Elrefaie, Aly F. and Wang, Shih-Yuan and Islam, M. Saif}, 
year={2017}, 
month=apr, pages={301--308} }

 @article{chong1992bragg, title={Bragg reflectors}, 
volume={20}, 
ISSN={0093-3813}, 
note={\url{http://dx.doi.org/10.1109/27.142841}}, 
DOI={10.1109/27.142841}, 
number={3}, 
journal={IEEE Transactions on Plasma Science}, 
publisher={Institute of Electrical and Electronics Engineers (IEEE)}, 
author={Chong, C.K. and McDermott, D.B. and Razeghi, M.M. and Luhmann, N.C. and Pretterebner, J. and Wagner, D. and Thumm, M. and Caplan, M. and Kulke, B.}, 
year={1992}, 
month=jun, pages={393--402} }

 @inproceedings{ahamed2021controlling, title={Controlling light penetration depth to amplify the gain in ultra-fast silicon APDs and SPADs using photon-trapping nanostructures}, 
note={\url{http://dx.doi.org/10.1117/12.2597835}}, 
DOI={10.1117/12.2597835}, 
booktitle={Low-Dimensional Materials and Devices 2021}, 
publisher={SPIE}, 
author={Ahamed, Ahasan and Bartolo-Perez, Cesar and Sulaiman Mayet, Ahmed and GhandiParsi, Soroush and Zhou, Xiangnan and Bec, Julien and K. Dhar, Nibir and P. Devine, Ekaterina and Wang, Shih-Yuan and AriÃ±o-Estrada, Gerard and Marcu, Laura and Islam, M. Saif}, 
editor={Kobayashi, Nobuhiko P. and Talin, A. Alec and Davydov, Albert V. and Islam, M. Saif}, 
year={2021}, 
month=aug }

 @article{pancheri2007low, title={Low-Noise Avalanche Photodiode in Standard 0.35-$\mu \hbox{m}$ CMOS Technology}, 
volume={55}, 
ISSN={0018-9383}, 
note={\url{http://dx.doi.org/10.1109/TED.2007.910570}}, 
DOI={10.1109/ted.2007.910570}, 
number={1}, 
journal={IEEE Transactions on Electron Devices}, 
publisher={Institute of Electrical and Electronics Engineers (IEEE)}, 
author={Pancheri, Lucio and Scandiuzzo, Mauro and Stoppa, David and Dalla Betta, Gian-Franco}, 
year={2008}, 
month=jan, pages={457--461} }

@article{alirezaei2020enhanced, title={Enhanced Ultraviolet Avalanche Photodiode With 640-nm-Thin Silicon Body Based on SOI Technology}, 
volume={67}, 
ISSN={1557-9646}, 
note={\url{http://dx.doi.org/10.1109/TED.2020.3017699}}, 
DOI={10.1109/ted.2020.3017699}, 
number={11}, 
journal={IEEE Transactions on Electron Devices}, 
publisher={Institute of Electrical and Electronics Engineers (IEEE)}, 
author={Alirezaei, Iman Sabri and Andre, Nicolas and Flandre, Denis}, 
year={2020}, 
month=nov, pages={4641--4644} }


@misc{Hamamatsu_APD,
  title = {Si {APD} {S12060-05} {Near infrared type Si APD}, {Hamamatsu} Photonics},
  howpublished = {\url{https://www.hamamatsu.com/us/en/product/optical-sensors/apd/si-apd/S12060-05.html}},
}

 @article{qi2014uv, title={UV-Sensitive Low Dark-Count PureB Single-Photon Avalanche Diode}, 
volume={61}, 
ISSN={1557-9646}, 
note={\url{http://dx.doi.org/10.1109/TED.2014.2351576}}, 
DOI={10.1109/ted.2014.2351576}, 
number={11}, 
journal={IEEE Transactions on Electron Devices}, 
publisher={Institute of Electrical and Electronics Engineers (IEEE)}, 
author={Qi, Lin and Mok, K. R. C. and Aminian, Mahdi and Charbon, Edoardo and Nanver, Lis K.}, 
year={2014}, 
month=nov, pages={3768--3774} }

 @article{xia2017high, title={High-sensitivity silicon ultraviolet p+-i-n avalanche photodiode using ultra-shallow boron gradient doping}, 
volume={111}, 
ISSN={1077-3118}, 
note={\url{http://dx.doi.org/10.1063/1.4985591}}, 
DOI={10.1063/1.4985591}, 
number={8}, 
journal={Applied Physics Letters}, 
publisher={AIP Publishing}, 
author={Xia, Zhenyang and Zang, Kai and Liu, Dong and Zhou, Ming and Kim, Tong-June and Zhang, Huilong and Xue, Muyu and Park, Jeongpil and Morea, Matthew and Ryu, Jae Ha and Chang, Tzu-Hsuan and Kim, Jisoo and Gong, Shaoqin and Kamins, Theodore I. and Yu, Zongfu and Wang, Zhehui and Harris, James S. and Ma, Zhenqiang}, 
year={2017}, 
month=aug }

 @article{saive2021light, title={Light trapping in thin silicon solar cells: A review on fundamentals and technologies}, 
volume={29}, 
ISSN={1099-159X}, 
note={\url{http://dx.doi.org/10.1002/pip.3440}}, 
DOI={10.1002/pip.3440}, 
number={10}, 
journal={Progress in Photovoltaics: Research and Applications}, 
publisher={Wiley}, 
author={Saive, Rebecca}, 
year={2021}, 
month=jun, pages={1125--1137} }


@book{arnon2015visible,
  title={Visible light communication},
  author={Arnon, Shlomi},
  year={2015},
  publisher={Cambridge University Press}
}

 @inproceedings{o2008visible, title={Visible light communications: Challenges and possibilities}, 
note={\url{http://dx.doi.org/10.1109/PIMRC.2008.4699964}}, 
DOI={10.1109/pimrc.2008.4699964}, 
booktitle={2008 IEEE 19th International Symposium on Personal, Indoor and Mobile Radio Communications}, 
publisher={IEEE}, 
author={Oâ€™Brien, Dominic C. and Zeng, Lubin and Le-Minh, Hoa and Faulkner, Grahame and Walewski, Joachim W. and Randel, Sebastian}, 
year={2008}, 
month=sep }


@book{holler2014internet,
  title={Internet of things},
  author={Holler, Jan and Tsiatsis, Vlasios and Mulligan, Catherine and Karnouskos, Stamatis and Avesand, Stefan and Boyle, David},
  year={2014},
  publisher={Academic Press}
}

 @article{liang2014single, title={Single-photon detection and its applications}, 
volume={57}, 
ISSN={1869-1927}, 
note={\url{http://dx.doi.org/10.1007/s11433-014-5450-0}}, 
DOI={10.1007/s11433-014-5450-0}, 
number={7}, 
journal={Science China Physics, Mechanics &amp; Astronomy}, 
publisher={Springer Science and Business Media LLC}, 
author={Liang, Yan and Zeng, HePing}, 
year={2014}, 
month=apr, pages={1218--1232} }


 @article{berezin2010fluorescence, title={Fluorescence Lifetime Measurements and Biological Imaging}, 
volume={110}, 
ISSN={1520-6890}, 
note={\url{http://dx.doi.org/10.1021/cr900343z}}, 
DOI={10.1021/cr900343z}, 
number={5}, 
journal={Chemical Reviews}, 
publisher={American Chemical Society (ACS)}, 
author={Berezin, Mikhail Y. and Achilefu, Samuel}, 
year={2010}, 
month=mar, pages={2641--2684} }

 @inproceedings{caudell1995introduction, title={&lt;title&gt;Introduction to augmented and virtual reality&lt;/title&gt;}, 
ISSN={0277-786X}, 
note={\url{http://dx.doi.org/10.1117/12.197320}}, 
DOI={10.1117/12.197320}, 
booktitle={Telemanipulator and Telepresence Technologies}, 
publisher={SPIE}, 
author={Caudell, Thomas P.}, 
editor={Das, Hari}, 
year={1995}, 
month=dec }


@article{jung2018augmented,
  title={Augmented reality and virtual reality},
  author={Jung, Timothy and tom Dieck, M Cluaudia},
  journal={Ujedinjeno Kraljevstvo: Springer International Publishing AG},
  year={2018},
  publisher={Springer}
}

 @article{mikhailova2019discovery, title={Discovery of III--V Semiconductors: Physical Properties and Application}, 
volume={53}, 
ISSN={1090-6479}, 
note={\url{http://dx.doi.org/10.1134/S1063782619030126}}, 
DOI={10.1134/s1063782619030126}, 
number={3}, 
journal={Semiconductors}, 
publisher={Pleiades Publishing Ltd}, 
author={Mikhailova, M. P. and Moiseev, K. D. and Yakovlev, Yu. P.}, 
year={2019}, 
month=mar, pages={273--290} }


@book{oktyabrsky2010fundamentals,
  title={Fundamentals of {III-V} semiconductor MOSFETs},
  author={Oktyabrsky, Serge and Peide, D Ye},
  year={2010},
  publisher={Springer}
}

 @article{jalali2006silicon, title={Silicon Photonics}, 
volume={24}, 
ISSN={0733-8724}, 
note={\url{http://dx.doi.org/10.1109/JLT.2006.885782}}, 
DOI={10.1109/jlt.2006.885782}, 
number={12}, 
journal={Journal of Lightwave Technology}, 
publisher={Institute of Electrical and Electronics Engineers (IEEE)}, 
author={Jalali, Bahram and Fathpour, Sasan}, 
year={2006}, 
month=dec, pages={4600--4615} }

 @article{buchal1998silicon, title={Silicon-Based Metal-Semiconductor-Metal Detectors}, 
volume={23}, 
ISSN={1938-1425}, 
note={\url{http://dx.doi.org/10.1557/S088376940003027X}}, 
DOI={10.1557/s088376940003027x}, 
number={4}, 
journal={MRS Bulletin}, 
publisher={Springer Science and Business Media LLC}, 
author={Buchal, Ch. and LÃ¶ken, M.}, 
year={1998}, 
month=apr, pages={55--59} }

 @article{buzhan2003silicon, title={Silicon photomultiplier and its possible applications}, 
volume={504}, 
ISSN={0168-9002}, 
note={\url{http://dx.doi.org/10.1016/S0168-9002(03)00749-6}}, 
DOI={10.1016/s0168-9002(03)00749-6}, 
number={1--3}, 
journal={Nuclear Instruments and Methods in Physics Research Section A: Accelerators, Spectrometers, Detectors and Associated Equipment}, 
publisher={Elsevier BV}, 
author={Buzhan, P. and Dolgoshein, B. and Filatov, L. and Ilyin, A. and Kantzerov, V. and Kaplin, V. and Karakash, A. and Kayumov, F. and Klemin, S. and Popova, E. and Smirnov, S.}, 
year={2003}, 
month=may, pages={48--52} }

 @inproceedings{rawat2022wavelength, title={Wavelength selective silicon avalanche photodiodes with controlled wide spectral gain by integrating photon-trapping microstructures}, 
note={\url{http://dx.doi.org/10.1117/12.2637146}}, 
DOI={10.1117/12.2637146}, 
booktitle={Low-Dimensional Materials and Devices 2022}, 
publisher={SPIE}, 
author={Amita, Amita and Ahamed, Ahasan and Mcphillips, Lisa N. and Ergul, Busra and Bartolo-Perez, Cesar and Wang, Shih-Yuan and Islam, M. Saif}, 
editor={Kobayashi, Nobuhiko P. and Talin, A. Alec and Davydov, Albert V. and Islam, M. Saif}, 
year={2022}, 
month=oct }

 @article{chen2020efficient, title={Efficient absorption enhancement approaches for AlInAsSb avalanche photodiodes for 2-Î¼m applications}, 
volume={28}, 
ISSN={1094-4087}, 
note={\url{http://dx.doi.org/10.1364/OE.399022}}, 
DOI={10.1364/oe.399022}, 
number={17}, 
journal={Optics Express}, 
publisher={Optica Publishing Group}, 
author={Chen, Dekang and Sun, Keye and Jones, Andrew H. and Campbell, Joe C.}, 
year={2020}, 
month=aug, pages={24379} }

 @article{raut2011anti, title={Anti-reflective coatings: A critical, in-depth review}, 
volume={4}, 
ISSN={1754-5706}, 
note={\url{http://dx.doi.org/10.1039/C1EE01297E}}, 
DOI={10.1039/c1ee01297e}, 
number={10}, 
journal={Energy &amp; Environmental Science}, 
publisher={Royal Society of Chemistry (RSC)}, 
author={Raut, Hemant Kumar and Ganesh, V. Anand and Nair, A. Sreekumaran and Ramakrishna, Seeram}, 
year={2011}, 
pages={3779} }

 @article{goossen1985grating, title={Grating enhanced quantum well detector}, 
volume={47}, 
ISSN={1077-3118}, 
note={\url{http://dx.doi.org/10.1063/1.96434}}, 
DOI={10.1063/1.96434}, 
number={12}, 
journal={Applied Physics Letters}, 
publisher={AIP Publishing}, 
author={Goossen, K. W. and Lyon, S. A.}, 
year={1985}, 
month=dec, pages={1257--1259} }


@book{weiner2003light,
  title={Light-matter interaction: fundamentals and applications},
  author={Weiner, John and Ho, Ping-Tong and Dee, Kay C},
  volume={1},
  year={2003},
  publisher={Wiley Online Library}
}
@book{ulaby2001fundamentals,
  title={Fundamentals of applied electromagnetics 6e},
  author={Ulaby, Fawwaz T and Michielssen, Eric and Ravaioli, Umberto},
  year={2001},
  publisher={Prentice Hall}
}

 @article{malewski1977cavity, title={Cavity resonance effect in large HV laboratories equipped with electromagnetic shield}, 
volume={96}, 
ISSN={0018-9510}, 
note={\url{http://dx.doi.org/10.1109/T-PAS.1977.32520}}, 
DOI={10.1109/t-pas.1977.32520}, 
number={6}, 
journal={IEEE Transactions on Power Apparatus and Systems}, 
publisher={Institute of Electrical and Electronics Engineers (IEEE)}, 
author={Malewski, R. and Train, D. and Dechamplain, A.}, 
year={1977}, 
month=nov, pages={1863--1871} }

 @inproceedings{ahamad2020smart, 
title={Smart nanophotonics silicon spectrometer array for hyperspectral imaging}, 
note={\url{http://dx.doi.org/10.1364/CLEO_SI.2020.STh3M.2}}, 
DOI={10.1364/cleo_si.2020.sth3m.2}, 
booktitle={Conference on Lasers and Electro-Optics}, 
publisher={Optica Publishing Group}, 
author={Ahamad, Ahasan and Ghandiparsi, Soroush and Bartolo-Perez, Cesar and Mayet, Ahmed S. and Cansizoglu, Hilal and Devine, Ekaterina P. and Elrefaie, Aly F. and Dhar, Nibir K. and Wang, Shih-Yuan and Yang, Weijian and Islam, M. Saif}, 
year={2020}, 
collection={CLEO_SI} }

 @article{mcintyre1966multiplication, title={Multiplication noise in uniform avalanche diodes}, 
volume={ED-13}, 
ISSN={1557-9646}, 
note={\url{http://dx.doi.org/10.1109/T-ED.1966.15651}}, 
DOI={10.1109/t-ed.1966.15651}, 
number={1}, 
journal={IEEE Transactions on Electron Devices}, 
publisher={Institute of Electrical and Electronics Engineers (IEEE)}, 
author={McIntyre, R.J.}, 
year={1966}, 
month=jan, pages={164--168} }


 @article{mcintyre1972distribution, title={The distribution of gains in uniformly multiplying avalanche photodiodes: Theory}, 
volume={19}, 
ISSN={0018-9383}, 
note={\url{http://dx.doi.org/10.1109/T-ED.1972.17485}}, 
DOI={10.1109/t-ed.1972.17485}, 
number={6}, 
journal={IEEE Transactions on Electron Devices}, 
publisher={Institute of Electrical and Electronics Engineers (IEEE)}, 
author={McIntyre, R.J.}, 
year={1972}, 
month=jun, pages={703--713} }

 @article{cheong2015relating, title={Relating the Experimental Ionization Coefficients in Semiconductors to the Nonlocal Ionization Coefficients}, 
volume={62}, 
ISSN={1557-9646}, 
note={\url{http://dx.doi.org/10.1109/TED.2015.2422789}}, 
DOI={10.1109/ted.2015.2422789}, 
number={6}, 
journal={IEEE Transactions on Electron Devices}, 
publisher={Institute of Electrical and Electronics Engineers (IEEE)}, 
author={Jeng Shiuh Cheong and Hayat, Majeed M. and Xinxin Zhou and David, John P. R.}, 
year={2015}, 
month=jun, pages={1946--1952} }

 @article{Wang:07, title={Concept of a high-resolution miniature spectrometer using an integrated filter array}, 
volume={32}, 
ISSN={1539-4794}, 
note={\url{http://dx.doi.org/10.1364/OL.32.000632}}, 
DOI={10.1364/ol.32.000632}, 
number={6}, 
journal={Optics Letters}, 
publisher={Optica Publishing Group}, 
author={Wang, Shao-Wei and Xia, Changsheng and Chen, Xiaoshuang and Lu, Wei and Li, Ming and Wang, Haiqian and Zheng, Weibo and Zhang, Tao}, 
year={2007}, 
month=feb, pages={632} }

 @article{bao2015colloidal, title={A colloidal quantum dot spectrometer}, 
volume={523}, 
ISSN={1476-4687}, 
note={\url{http://dx.doi.org/10.1038/nature14576}}, 
DOI={10.1038/nature14576}, 
number={7558}, 
journal={Nature}, 
publisher={Springer Science and Business Media LLC}, 
author={Bao, Jie and Bawendi, Moungi G.}, 
year={2015}, 
month=jul, pages={67--70} }

 @article{fischer2006multispectral, title={Multispectral and hyperspectral imaging technologies in conservation: current research and potential applications}, 
volume={51}, 
ISSN={2047-0584}, 
note={\url{http://dx.doi.org/10.1179/sic.2006.51.Supplement-1.3}}, 
DOI={10.1179/sic.2006.51.supplement-1.3}, 
number={sup1}, 
journal={Studies in Conservation}, 
publisher={Informa UK Limited}, 
author={Fischer, Christian and Kakoulli, Ioanna}, 
year={2006}, 
month=jun, pages={3--16} }

 @article{ennis2018hyperspectral, title={Hyperspectral database of fruits and vegetables}, 
volume={35}, 
ISSN={1520-8532}, 
note={\url{http://dx.doi.org/10.1364/JOSAA.35.00B256}}, 
DOI={10.1364/josaa.35.00b256}, 
number={4}, 
journal={Journal of the Optical Society of America A}, 
publisher={Optica Publishing Group}, 
author={Ennis, Robert and Schiller, Florian and Toscani, Matteo and Gegenfurtner, Karl R.}, 
year={2018}, 
month=mar, pages={B256} }

 @article{meng2019detector, title={Detector-Only Spectrometer Based on Structurally Colored Silicon Nanowires and a Reconstruction Algorithm}, 
volume={20}, 
ISSN={1530-6992}, 
note={\url{http://dx.doi.org/10.1021/acs.nanolett.9b03862}}, 
DOI={10.1021/acs.nanolett.9b03862}, 
number={1}, 
journal={Nano Letters}, 
publisher={American Chemical Society (ACS)}, 
author={Meng, Jiajun and Cadusch, Jasper J. and Crozier, Kenneth B.}, 
year={2019}, 
month=dec, pages={320--328} }

 @article{craig2018experimental, title={Experimental demonstration of infrared spectral reconstruction using plasmonic metasurfaces}, 
volume={43}, 
ISSN={1539-4794}, 
note={\url{http://dx.doi.org/10.1364/OL.43.004481}}, 
DOI={10.1364/ol.43.004481}, 
number={18}, 
journal={Optics Letters}, 
publisher={The Optical Society}, 
author={Craig, Benjamin and Shrestha, Vivek Raj and Meng, Jiajun and Cadusch, Jasper J. and Crozier, Kenneth B.}, 
year={2018}, 
month=sep, pages={4481} }

 @article{vane1993airborne, title={The airborne visible/infrared imaging spectrometer (AVIRIS)}, 
volume={44}, 
ISSN={0034-4257}, 
note={\url{http://dx.doi.org/10.1016/0034-4257(93)90012-M}}, 
DOI={10.1016/0034-4257(93)90012-m}, 
number={2--3}, 
journal={Remote Sensing of Environment}, 
publisher={Elsevier BV}, 
author={Vane, Gregg and Green, Robert O and Chrien, Thomas G and Enmark, Harry T and Hansen, Earl G and Porter, Wallace M}, 
year={1993}, 
month=may, pages={127--143} }

 @article{lu2014medical, title={Medical hyperspectral imaging: a review}, 
volume={19}, 
ISSN={1083-3668}, 
note={\url{http://dx.doi.org/10.1117/1.JBO.19.1.010901}}, 
DOI={10.1117/1.jbo.19.1.010901}, 
number={1}, 
journal={Journal of Biomedical Optics}, 
publisher={SPIE-Intl Soc Optical Eng}, 
author={Lu, Guolan and Fei, Baowei}, 
year={2014}, 
month=jan, pages={010901} }

 @article{ehlermann2015surface, title={Surface plasmon resonance based integrable micro spectrometer}, 
volume={106}, 
ISSN={1077-3118}, 
note={\url{http://dx.doi.org/10.1063/1.4914893}}, 
DOI={10.1063/1.4914893}, 
number={10}, 
journal={Applied Physics Letters}, 
publisher={AIP Publishing}, 
author={Ehlermann, Jens and Siebels, Jan and Fohrmann, Simone and Mendach, Stefan}, 
year={2015}, 
month=mar }

 @article{tong2019theoretical, title={Theoretical study for fabricating elliptical subwavelength nanohole arrays by higher-order waveguide-mode interference}, 
volume={14}, 
ISSN={2211-3797}, 
note={\url{http://dx.doi.org/10.1016/j.rinp.2019.102460}}, 
DOI={10.1016/j.rinp.2019.102460}, 
journal={Results in Physics}, 
publisher={Elsevier BV}, 
author={Tong, Huan and Xu, Yueqi and Su, Yingwen and Wang, Xiangxian}, 
year={2019}, 
month=sep, pages={102460} }

 @article{song2007manipulation, title={Manipulation of light transmission through sub-wavelength hole array}, 
volume={9}, 
ISSN={1741-3567}, 
note={\url{http://dx.doi.org/10.1088/1464-4258/9/9/S28}}, 
DOI={10.1088/1464-4258/9/9/s28}, 
number={9}, 
journal={Journal of Optics A: Pure and Applied Optics}, 
publisher={IOP Publishing}, 
author={Song, J F and Proietti Zaccaria, R}, 
year={2007}, 
month=aug, pages={S450--S457} }


@misc{etde_7201394,
title = {Integrated optics: theory and technology. 3. ed},
author = {Hunsperger, R G},
abstractNote = {Integrated Optics: Theory and Technology provides a comprehensive and thorough treatment suitable for use both as a classroom text (practice problems are included) and as a specialist's reference. Detailed descriptions of the phenomena, devices, and technology used in optical integrated circuits and their relationship to fiber optics are presented. In this third edition all chapters have been revised, and a new chapter, on quantum well devices, has been added. (orig.).},
volume = {33},
place = {Germany},
year = {1991},
month = {Jan}
}
@article{singh2020advancements,
  title={Advancements in high refractive index media: from quantum coherence in atomic systems to deep sub-wavelength coupling in metamaterials},
  author={Singh, Leena and Zhang, Weili},
  journal={Chinese Optics Letters},
  volume={18},
  number={6},
  pages={062401},
  year={2020},
  doi={10.1364/COL.18.062401},
  note={\url{https://doi.org/10.1364/COL.18.062401}},
  publisher={Chinese Optical Society}
}

 @article{brown1953artificial, title={Artificial dielectrics having refractive indices less than unity}, 
volume={100}, 
ISSN={2054-0701}, 
note={\url{http://dx.doi.org/10.1049/pi-4.1953.0009}}, 
DOI={10.1049/pi-4.1953.0009}, 
number={5}, 
journal={Proceedings of the IEE - Part IV: Institution Monographs}, 
publisher={Institution of Engineering and Technology (IET)}, 
author={Brown, J.}, 
year={1953}, 
month=oct, pages={51--62} }

 @article{dowling1994anomalous, title={Anomalous Index of Refraction in Photonic Bandgap Materials}, 
volume={41}, 
ISSN={1362-3044}, 
note={\url{http://dx.doi.org/10.1080/09500349414550371}}, 
DOI={10.1080/09500349414550371}, 
number={2}, 
journal={Journal of Modern Optics}, 
publisher={Informa UK Limited}, 
author={Dowling, Jonathan P. and Bowden, Charles M.}, 
year={1994}, 
month=feb, pages={345--351} }

 @article{andrushchak2018improvement, title={Improvement of the Numerical Method for Effective Refractive Index Calculation of Porous Composite Materials Using Microlevel Models}, 
volume={133}, 
ISSN={1898-794X}, 
note={\url{http://dx.doi.org/10.12693/APhysPolA.133.164}}, 
DOI={10.12693/aphyspola.133.164}, 
number={1}, 
journal={Acta Physica Polonica A}, 
publisher={Institute of Physics, Polish Academy of Sciences}, 
author={Andrushchak, N. and Jaworski, N. and Lobur, M.}, 
year={2018}, 
month=jan, pages={164--166} }

 @article{chutinan2000waveguides, title={Waveguides and waveguide bends in two-dimensional photonic crystal slabs}, 
volume={62}, 
ISSN={1095-3795}, 
note={\url{http://dx.doi.org/10.1103/PhysRevB.62.4488}}, 
DOI={10.1103/physrevb.62.4488}, 
number={7}, 
journal={Physical Review B}, 
publisher={American Physical Society (APS)}, 
author={Chutinan, Alongkarn and Noda, Susumu}, 
year={2000}, 
month=aug, pages={4488--4492} }

 @article{8314827, title={Modern Trends in Hyperspectral Image Analysis: A Review}, 
volume={6}, 
ISSN={2169-3536}, 
note={\url{http://dx.doi.org/10.1109/ACCESS.2018.2812999}}, 
DOI={10.1109/access.2018.2812999}, 
journal={IEEE Access}, 
publisher={Institute of Electrical and Electronics Engineers (IEEE)}, 
author={Khan, Muhammad Jaleed and Khan, Hamid Saeed and Yousaf, Adeel and Khurshid, Khurram and Abbas, Asad}, 
year={2018}, 
pages={14118--14129} }


@article{clark1999manual,
  title={Manual of remote sensing},
  author={Clark, RogerN and Rencz, AN},
  journal={Remote Sensing for the Earth Sciences},
  volume={3},
  pages={3--58},
  year={1999},
  publisher={New York, NY: John Wiley and Sons}
}

@article{amitarawatACS, title={Design and Fabrication of High-Efficiency, Low-Power, and Low-Leakage Si-Avalanche Photodiodes for Low-Light Sensing}, 
volume={10}, 
ISSN={2330-4022}, 
note={\url{http://dx.doi.org/10.1021/acsphotonics.3c00026}}, 
DOI={10.1021/acsphotonics.3c00026}, 
number={5}, 
journal={ACS Photonics}, 
publisher={American Chemical Society (ACS)}, 
author={Rawat, Amita and Ahamed, Ahasan and Bartolo-Perez, Cesar and Mayet, Ahmed S. and McPhillips, Lisa N. and Islam, M. Saif}, 
year={2023}, 
month=may, pages={1416--1423} }

@article{yoon2022miniaturized, title={Miniaturized spectrometers with a tunable van der Waals junction}, 
volume={378}, 
ISSN={1095-9203}, 
note={\url{http://dx.doi.org/10.1126/science.add8544}}, 
DOI={10.1126/science.add8544}, 
number={6617}, 
journal={Science}, 
publisher={American Association for the Advancement of Science (AAAS)}, 
author={Yoon, Hoon Hahn and Fernandez, Henry A. and Nigmatulin, Fedor and Cai, Weiwei and Yang, Zongyin and Cui, Hanxiao and Ahmed, Faisal and Cui, Xiaoqi and Uddin, Md Gius and Minot, Ethan D. and Lipsanen, Harri and Kim, Kwanpyo and Hakonen, Pertti and Hasan, Tawfique and Sun, Zhipei}, 
year={2022}, 
month=oct, pages={296--299} }

 @article{yuan2021wavelength, title={A wavelength-scale black phosphorus spectrometer}, 
volume={15}, 
ISSN={1749-4893}, 
note={\url{http://dx.doi.org/10.1038/s41566-021-00787-x}}, 
DOI={10.1038/s41566-021-00787-x}, 
number={8}, 
journal={Nature Photonics}, 
publisher={Springer Science and Business Media LLC}, 
author={Yuan, Shaofan and Naveh, Doron and Watanabe, Kenji and Taniguchi, Takashi and Xia, Fengnian}, 
year={2021}, 
month=apr, pages={601--607} }


 @article{redding2016evanescently, title={Evanescently coupled multimode spiral spectrometer}, 
volume={3}, 
ISSN={2334-2536}, 
note={\url{http://dx.doi.org/10.1364/OPTICA.3.000956}}, 
DOI={10.1364/optica.3.000956}, 
number={9}, 
journal={Optica}, 
publisher={The Optical Society}, 
author={Redding, Brandon and Fatt Liew, Seng and Bromberg, Yaron and Sarma, Raktim and Cao, Hui}, 
year={2016}, 
month=aug, pages={956} }

 @article{liu2022near, title={A near-infrared colloidal quantum dot imager with monolithically integrated readout circuitry}, 
volume={5}, 
ISSN={2520-1131}, 
note={\url{http://dx.doi.org/10.1038/s41928-022-00779-x}}, 
DOI={10.1038/s41928-022-00779-x}, 
number={7}, 
journal={Nature Electronics}, 
publisher={Springer Science and Business Media LLC}, 
author={Liu, Jing and Liu, Peilin and Chen, Dengyang and Shi, Tailong and Qu, Xixi and Chen, Long and Wu, Tong and Ke, Jiangping and Xiong, Kao and Li, Mingyu and Song, Haisheng and Wei, Wei and Cao, Junkai and Zhang, Jianbing and Gao, Liang and Tang, Jiang}, 
year={2022}, 
month=jun, pages={443--451} }

 @article{brown2021neural, title={Neural Network-Based On-Chip Spectroscopy Using a Scalable Plasmonic Encoder}, 
volume={15}, 
ISSN={1936-086X}, 
note={\url{http://dx.doi.org/10.1021/acsnano.1c00079}}, 
DOI={10.1021/acsnano.1c00079}, 
number={4}, 
journal={ACS Nano}, 
publisher={American Chemical Society (ACS)}, 
author={Brown, Calvin and Goncharov, Artem and Ballard, Zachary S. and Fordham, Mason and Clemens, Ashley and Qiu, Yunzhe and Rivenson, Yair and Ozcan, Aydogan}, 
year={2021}, 
month=feb, pages={6305--6315} }

 @article{wang2014computational, title={Computational spectrometer based on a broadband diffractive optic}, 
volume={22}, 
ISSN={1094-4087}, 
note={\url{http://dx.doi.org/10.1364/OE.22.014575}}, 
DOI={10.1364/oe.22.014575}, 
number={12}, 
journal={Optics Express}, 
publisher={The Optical Society}, 
author={Wang, Peng and Menon, Rajesh}, 
year={2014}, 
month=jun, pages={14575} }

 @article{xu2023breaking, title={Breaking the resolution-bandwidth limit of chip-scale spectrometry by harnessing a dispersion-engineered photonic molecule}, 
volume={12}, 
ISSN={2047-7538}, 
note={\url{http://dx.doi.org/10.1038/s41377-023-01102-9}}, 
DOI={10.1038/s41377-023-01102-9}, 
number={1}, 
journal={Light: Science &amp; Applications}, 
publisher={Springer Science and Business Media LLC}, 
author={Xu, Hongnan and Qin, Yue and Hu, Gaolei and Tsang, Hon Ki}, 
year={2023}, 
month=mar }

 @article{wang2019single, title={Single-shot on-chip spectral sensors based on photonic crystal slabs}, 
volume={10}, 
ISSN={2041-1723}, 
note={\url{http://dx.doi.org/10.1038/s41467-019-08994-5}}, 
DOI={10.1038/s41467-019-08994-5}, 
number={1}, 
journal={Nature Communications}, 
publisher={Springer Science and Business Media LLC}, 
author={Wang, Zhu and Yi, Soongyu and Chen, Ang and Zhou, Ming and Luk, Ting Shan and James, Anthony and Nogan, John and Ross, Willard and Joe, Graham and Shahsafi, Alireza and Wang, Ken Xingze and Kats, Mikhail A. and Yu, Zongfu}, 
year={2019}, 
month=mar }

 @article{zhu2020broadband, title={Broadband perovskite quantum dot spectrometer beyond human visual resolution}, 
volume={9}, 
ISSN={2047-7538}, 
note={\url{http://dx.doi.org/10.1038/s41377-020-0301-4}}, 
DOI={10.1038/s41377-020-0301-4}, 
number={1}, 
journal={Light: Science &amp; Applications}, 
publisher={Springer Science and Business Media LLC}, 
author={Zhu, Xiaoxiu and Bian, Liheng and Fu, Hao and Wang, Lingxue and Zou, Bingsuo and Dai, Qionghai and Zhang, Jun and Zhong, Haizheng}, 
year={2020}, 
month=apr }

 @article{huang2017etalon, title={Etalon Array Reconstructive Spectrometry}, 
volume={7}, 
ISSN={2045-2322}, 
note={\url{http://dx.doi.org/10.1038/srep40693}}, 
DOI={10.1038/srep40693}, 
number={1}, 
journal={Scientific Reports}, 
publisher={Springer Science and Business Media LLC}, 
author={Huang, Eric and Ma, Qian and Liu, Zhaowei}, 
year={2017}, 
month=jan }

 @article{deng2022electrically, title={Electrically tunable two-dimensional heterojunctions for miniaturized near-infrared spectrometers}, 
volume={13}, 
ISSN={2041-1723}, 
note={\url{http://dx.doi.org/10.1038/s41467-022-32306-z}}, 
DOI={10.1038/s41467-022-32306-z}, 
number={1}, 
journal={Nature Communications}, 
publisher={Springer Science and Business Media LLC}, 
author={Deng, Wenjie and Zheng, Zilong and Li, Jingzhen and Zhou, Rongkun and Chen, Xiaoqing and Zhang, Dehui and Lu, Yue and Wang, Chongwu and You, Congya and Li, Songyu and Sun, Ling and Wu, Yi and Li, Xuhong and An, Boxing and Liu, Zheng and Wang, Qi jie and Duan, Xiangfeng and Zhang, Yongzhe}, 
year={2022}, 
month=aug }

 @article{zang2017silicon, title={Silicon single-photon avalanche diodes with nano-structured light trapping}, 
volume={8}, 
ISSN={2041-1723}, 
note={\url{http://dx.doi.org/10.1038/s41467-017-00733-y}}, 
DOI={10.1038/s41467-017-00733-y}, 
number={1}, 
journal={Nature Communications}, 
publisher={Springer Science and Business Media LLC}, 
author={Zang, Kai and Jiang, Xiao and Huo, Yijie and Ding, Xun and Morea, Matthew and Chen, Xiaochi and Lu, Ching-Ying and Ma, Jian and Zhou, Ming and Xia, Zhenyang and Yu, Zongfu and Kamins, Theodore I. and Zhang, Qiang and Harris, James S.}, 
year={2017}, 
month=sep }

 @article{griffiths1983fourier, title={Fourier Transform Infrared Spectrometry}, 
volume={222}, 
ISSN={1095-9203}, 
note={\url{http://dx.doi.org/10.1126/science.6623077}}, 
DOI={10.1126/science.6623077}, 
number={4621}, 
journal={Science}, 
publisher={American Association for the Advancement of Science (AAAS)}, 
author={Griffiths, Peter R.}, 
year={1983}, 
month=oct, pages={297--302} }

 @article{ma2021deep, title={Deep learning for the design of photonic structures}, 
volume={15}, 
ISSN={1749-4893}, 
note={\url{http://dx.doi.org/10.1038/s41566-020-0685-y}}, 
DOI={10.1038/s41566-020-0685-y}, 
number={2}, 
journal={Nature Photonics}, 
publisher={Springer Science and Business Media LLC}, 
author={Ma, Wei and Liu, Zhaocheng and Kudyshev, Zhaxylyk A. and Boltasseva, Alexandra and Cai, Wenshan and Liu, Yongmin}, 
year={2020}, 
month=oct, pages={77--90} }

 @article{chen2023photon, title={Photon-trapping-enhanced avalanche photodiodes for mid-infrared applications}, 
volume={17}, 
ISSN={1749-4893}, 
note={\url{http://dx.doi.org/10.1038/s41566-023-01208-x}}, 
DOI={10.1038/s41566-023-01208-x}, 
number={7}, 
journal={Nature Photonics}, 
publisher={Springer Science and Business Media LLC}, 
author={Chen, Dekang and March, Stephen D. and Jones, Andrew H. and Shen, Yang and Dadey, Adam A. and Sun, Keye and McArthur, J. Andrew and Skipper, Alec M. and Xue, Xingjun and Guo, Bingtian and Bai, Junwu and Bank, Seth R. and Campbell, Joe C.}, 
year={2023}, 
month=may, pages={594--600} }


@book{maldonado2018hyperspectral,
	doi = {10.5772/intechopen.70213},
	note={\url{https://doi.org/10.5772/intechopen.70213}},
	year = 2018,
	month = {aug},
	publisher = {{InTech}},
	editor = {Alejandro Isabel Luna Maldonado and Humberto Rodr{\'{\i}}guez Fuentes and Juan Antonio Vidales Contreras},
	title = {Hyperspectral Imaging in Agriculture, Food and Environment}
}

 @article{stuart2019hyperspectral, title={Hyperspectral Imaging in Environmental Monitoring: A Review of Recent Developments and Technological Advances in Compact Field Deployable Systems}, 
volume={19}, 
ISSN={1424-8220}, 
note={\url{http://dx.doi.org/10.3390/s19143071}}, 
DOI={10.3390/s19143071}, 
number={14}, 
journal={Sensors}, 
publisher={MDPI AG}, 
author={Stuart and McGonigle and Willmott}, 
year={2019}, 
month=jul, pages={3071} }

 @inbook{popov2011processing, title={Processing of Hyperspectral Imagery for Contamination Detection in Urban Areas}, 
ISBN={9789400712355}, 
ISSN={1874-6543}, 
note={\url{http://dx.doi.org/10.1007/978-94-007-1235-5_12}}, 
DOI={10.1007/978-94-007-1235-5_12}, 
booktitle={NATO Science for Peace and Security Series C: Environmental Security}, 
publisher={Springer Netherlands}, 
author={Popov, Mikhail A. and Stankevich, Sergey A. and Lischenko, Ludmila P. and Lukin, Vladimir V. and Ponomarenko, Nikolay N.}, 
year={2011}, 
pages={147--156} }

 @article{Thureja_2022, title={Toward a universal metasurface for optical imaging, communication, and computation}, 
volume={11}, 
ISSN={2192-8614}, 
note={\url{http://dx.doi.org/10.1515/nanoph-2022-0155}}, 
DOI={10.1515/nanoph-2022-0155}, 
number={17}, 
journal={Nanophotonics}, 
publisher={Walter de Gruyter GmbH}, 
author={Thureja, Prachi and Sokhoyan, Ruzan and Hail, Claudio U. and Sisler, Jared and Foley, Morgan and Grajower, Meir Y. and Atwater, Harry A.}, 
year={2022}, 
month=aug, pages={3745--3768} }

 @article{white2020silicon, title={A Silicon Photonics Computational Lensless Active-Flat-Optics Imaging System}, 
volume={10}, 
ISSN={2045-2322}, 
note={\url{http://dx.doi.org/10.1038/s41598-020-58027-1}}, 
DOI={10.1038/s41598-020-58027-1}, 
number={1}, 
journal={Scientific Reports}, 
publisher={Springer Science and Business Media LLC}, 
author={White, Alexander and Khial, Parham and Salehi, Fariborz and Hassibi, Babak and Hajimiri, Ali}, 
year={2020}, 
month=feb }

 @article{zheng2021metasurface, title={Metasurface-based key for computational imaging encryption}, 
volume={7}, 
ISSN={2375-2548}, 
note={\url{http://dx.doi.org/10.1126/sciadv.abg0363}}, 
DOI={10.1126/sciadv.abg0363}, 
number={21}, 
journal={Science Advances}, 
publisher={American Association for the Advancement of Science (AAAS)}, 
author={Zheng, Peixia and Dai, Qi and Li, Zile and Ye, Zhiyuan and Xiong, Jun and Liu, Hong-Chao and Zheng, Guoxing and Zhang, Shuang}, 
year={2021}, 
month=may }

 @article{colburn2018metasurface, title={Metasurface optics for full-color computational imaging}, 
volume={4}, 
ISSN={2375-2548}, 
note={\url{http://dx.doi.org/10.1126/sciadv.aar2114}}, 
DOI={10.1126/sciadv.aar2114}, 
number={2}, 
journal={Science Advances}, 
publisher={American Association for the Advancement of Science (AAAS)}, 
author={Colburn, Shane and Zhan, Alan and Majumdar, Arka}, 
year={2018}, 
month=feb }


 @article{bayati2021inverse, title={Inverse designed extended depth of focus meta-optics for broadband imaging in the visible}, 
volume={11}, 
ISSN={2192-8614}, 
note={\url{http://dx.doi.org/10.1515/nanoph-2021-0431}}, 
DOI={10.1515/nanoph-2021-0431}, 
number={11}, 
journal={Nanophotonics}, 
publisher={Walter de Gruyter GmbH}, 
author={Bayati, Elyas and Pestourie, RaphaÃ«l and Colburn, Shane and Lin, Zin and Johnson, Steven G. and Majumdar, Arka}, 
year={2021}, 
month=sep, pages={2531--2540} }

 @article{gao2022computational, title={Computational spectrometers enabled by nanophotonics and deep learning}, 
volume={11}, 
ISSN={2192-8614}, 
note={\url{http://dx.doi.org/10.1515/nanoph-2021-0636}}, 
DOI={10.1515/nanoph-2021-0636}, 
number={11}, 
journal={Nanophotonics}, 
publisher={Walter de Gruyter GmbH}, 
author={Gao, Li and Qu, Yurui and Wang, Lianhui and Yu, Zongfu}, 
year={2022}, 
month=jan, pages={2507--2529} }

 @article{zhou2020single, title={Single-particle spectroscopy for functional nanomaterials}, 
volume={579}, 
ISSN={1476-4687}, 
note={\url{http://dx.doi.org/10.1038/s41586-020-2048-8}}, 
DOI={10.1038/s41586-020-2048-8}, 
number={7797}, 
journal={Nature}, 
publisher={Springer Science and Business Media LLC}, 
author={Zhou, Jiajia and Chizhik, Alexey I. and Chu, Steven and Jin, Dayong}, 
year={2020}, 
month=mar, pages={41--50} }

 @article{wang2007concept, title={Concept of a high-resolution miniature spectrometer using an integrated filter array}, 
volume={32}, 
ISSN={1539-4794}, 
note={\url{http://dx.doi.org/10.1364/OL.32.000632}}, 
DOI={10.1364/ol.32.000632}, 
number={6}, 
journal={Optics Letters}, 
publisher={Optica Publishing Group}, 
author={Wang, Shao-Wei and Xia, Changsheng and Chen, Xiaoshuang and Lu, Wei and Li, Ming and Wang, Haiqian and Zheng, Weibo and Zhang, Tao}, 
year={2007}, 
month=feb, pages={632} }


@article{von1898prismatic,
  title={Prismatic and diffraction spectra},
  author={Von Fraunhofer, Joseph and Wollaston, William Hyde},
  volume={2},
  pages = {},
  number={},
  year={1898},
  doi={},
  publisher={Harper \& brothers}
}
@article{Chang-Hasnain:12,
author = {Connie J. Chang-Hasnain and Weijian Yang},
journal = {Adv. Opt. Photon.},
keywords = {Gratings; Resonators; Vertical cavity surface emitting lasers; Subwavelength structures ; Fano resonance; High numerical aperture optics; Integrated optoelectronics; Laser sensors; Optical devices; Tunable filters},
number = {3},
pages = {379--440},
publisher = {Optica Publishing Group},
title = {High-contrast gratings for integrated optoelectronics},
volume = {4},
month = {Sep},
year = {2012},
note={\url{https://opg.optica.org/aop/abstract.cfm?URI=aop-4-3-379}},
doi = {10.1364/AOP.4.000379},
abstract = {A new class of planar optics has emerged using subwavelength gratings with a large refractive index contrast, herein referred to as high-contrast gratings (HCGs). This seemingly simple structure lends itself to extraordinary properties, which can be designed top-down based on intuitive guidelines. The HCG is a single layer of high-index material that can be as thin as 15\% of one wavelength. It can be designed to reflect or transmit nearly completely and with specific optical phase over a broad spectral range and/or various incident beam angles. We present a simple theory providing an intuitive phase selection rule to explain the extraordinary features. Our analytical results agree well not only with numerical simulations but also experimental data. The HCG has made easy fabrication of surface-normal optical devices possible, including vertical-cavity surface-emitting lasers (VCSELs), tunable VCSELs, and tunable filters. HCGs can be designed to result in high-quality-factor (Q) resonators with surface-normal output, which is promising for wafer-scale lasers and optical sensors. Spatially chirped HCGs are shown to be excellent focusing reflectors and lenses with very high numerical apertures. This field has seen rapid advances in experimental demonstrations and theoretical results. We provide an overview of the underlying new physics and the latest results of devices.},
}
@article{weisbuch2014quantum,
  title={Quantum semiconductor structures: fundamentals and applications},
  author={Weisbuch, Claude and Vinter, Borge},
  year={2014},
  publisher={Elsevier}
}

 @inproceedings{stefanov2015global, title={A global shutter CMOS image sensor for hyperspectral imaging}, 
ISSN={0277-786X}, 
note={\url{http://dx.doi.org/10.1117/12.2187856}}, 
DOI={10.1117/12.2187856}, 
booktitle={UV/Optical/IR Space Telescopes and Instruments: Innovative Technologies and Concepts VII}, 
publisher={SPIE}, 
author={Stefanov, Konstantin D. and Dryer, Ben J. and Hall, David J. and Holland, Andrew D. and Pratlong, JÃ©rÃ´me and Fryer, Martin and Pike, Andrew}, 
editor={MacEwen, Howard A. and Breckinridge, James B.}, 
year={2015}, 
month=sep }

 @article{altaqui2021mantis, title={Mantis shrimp--inspired organic photodetector for simultaneous hyperspectral and polarimetric imaging}, 
volume={7}, 
ISSN={2375-2548}, 
note={\url{http://dx.doi.org/10.1126/sciadv.abe3196}}, 
DOI={10.1126/sciadv.abe3196}, 
number={10}, 
journal={Science Advances}, 
publisher={American Association for the Advancement of Science (AAAS)}, 
author={Altaqui, Ali and Sen, Pratik and Schrickx, Harry and Rech, Jeromy and Lee, Jin-Woo and Escuti, Michael and You, Wei and Kim, Bumjoon J. and Kolbas, Robert and Oâ€™Connor, Brendan T. and Kudenov, Michael}, 
year={2021}, 
month=mar }


 @article{altaqui2021organic, title={Organic-based photodetectors for multiband spectral imaging}, 
volume={60}, 
ISSN={2155-3165}, 
note={\url{http://dx.doi.org/10.1364/AO.417069}}, 
DOI={10.1364/ao.417069}, 
number={8}, 
journal={Applied Optics}, 
publisher={Optica Publishing Group}, 
author={Altaqui, Ali and Kolbas, Robert M. and Escuti, Michael J. and Oâ€™Connor, Brendan T. and Kudenov, Michael W.}, 
year={2021}, 
month=mar, pages={2314} }


 @article{grotevent2023integrated, title={Integrated photodetectors for compact Fourier-transform waveguide spectrometers}, 
volume={17}, 
ISSN={1749-4893}, 
note={\url{http://dx.doi.org/10.1038/s41566-022-01088-7}}, 
DOI={10.1038/s41566-022-01088-7}, 
number={1}, 
journal={Nature Photonics}, 
publisher={Springer Science and Business Media LLC}, 
author={Grotevent, Matthias J. and Yakunin, Sergii and Bachmann, Dominik and Romero, Carolina and VÃ¡zquez de Aldana, Javier R. and Madi, Matteo and Calame, Michel and Kovalenko, Maksym V. and Shorubalko, Ivan}, 
year={2022}, 
month=oct, pages={59--64} }

 @article{liu2021spectrum, title={Spectrum-shaped Si-perovskite hybrid photodetectors for hyperspectral bioimaging}, 
volume={9}, 
ISSN={2327-9125}, 
note={\url{http://dx.doi.org/10.1364/PRJ.411415}}, 
DOI={10.1364/prj.411415}, 
number={9}, 
journal={Photonics Research}, 
publisher={Optica Publishing Group}, 
author={Liu, Yujin and Ji, Zhong and Li, Yaping and Fan, Hong Jin and Mai, Wenjie}, 
year={2021}, 
month=aug, pages={1734} }


@article{Zhou_2020,
	doi = {10.1364/oe.389378},
	note={\url{https://doi.org/10.1364/oe.389378}},
	year = 2020,
	month = {mar},
	publisher = {Optica Publishing Group},
	volume = {28},
	number = {7},
	pages = {10280},
	author = {Hao Zhou and Shengqiang Xu and Yiding Lin and Yi-Chiau Huang and Bongkwon Son and Qimiao Chen and Xin Guo and Kwang Hong Lee and Simon Chun-Kiat Goh and Xiao Gong and Chuan Seng Tan},
	title = {High-efficiency {GeSn}/Ge multiple-quantum-well photodetectors with photon-trapping microstructures operating at 2 $\mathrm{\mu}$m},
	journal = {Optics Express}
}

@article{Song_2020,
	doi = {10.1515/nanoph-2020-0455},
	note={\url{https://doi.org/10.1515/nanoph-2020-0455}},
	year = 2020,
	month = {dec},
	publisher = {Walter de Gruyter {GmbH}},
	volume = {10},
	number = {3},
	pages = {1081--1087},
	author = {Jinwen Song and Shuai Yuan and Chengcong Cui and Yuxi Wang and Zhiyong Li and Alan X. Wang and Cheng Zeng and Jinsong Xia},
	title = {High-efficiency and high-speed germanium photodetector enabled by multiresonant photonic crystal},
	journal = {Nanophotonics}
}

@article{Stewart_2016,
	doi = {10.1002/adma.201602971},
	note={\url{https://doi.org/10.1002/adma.201602971}},
	year = 2016,
	month = {dec},
	publisher = {Wiley},
	volume = {29},
	number = {6},
	author = {Jon W. Stewart and Gleb M. Akselrod and David R. Smith and Maiken H. Mikkelsen},
	title = {Toward Multispectral Imaging with Colloidal Metasurface Pixels},
	journal = {Advanced Materials}
}

@article{Chen_2023,
	doi = {10.1021/acsnano.2c12625},
	note={\url{https://doi.org/10.1021/acsnano.2c12625}},
	year = 2023,
	month = {jun},
	publisher = {American Chemical Society ({ACS})},
	volume = {17},
	number = {13},
	pages = {12151--12159},
	author = {Qimiao Chen and Hao Zhou and Shengqiang Xu and Yi-Chiau Huang and Shaoteng Wu and Kwang Hong Lee and Xiao Gong and Chuan Seng Tan},
	title = {A Route toward High-Detectivity and Low-Cost Short-Wave Infrared Photodetection: {GeSn}/Ge Multiple-Quantum-Well Photodetectors with a Dielectric Nanohole Array Metasurface},
	journal = {{ACS} Nano}
}
@article{Wu_2010,
	doi = {10.1063/1.3419885},
	note={\url{https://doi.org/10.1063/1.3419885}},
	year = 2010,
	month = {apr},
	publisher = {{AIP} Publishing},
	volume = {96},
	number = {16},
	author = {Wei Wu and Alireza Bonakdar and Hooman Mohseni},
	title = {Plasmonic enhanced quantum well infrared photodetector with high detectivity},
	journal = {Applied Physics Letters}
}
@article{Yakimov_2020,
	doi = {10.1016/j.photonics.2020.100790},
	note={\url{https://doi.org/10.1016/j.photonics.2020.100790}},
	year = 2020,
	month = {jul},
	publisher = {Elsevier {BV}},
	volume = {40},
	pages = {100790},
	author = {A.I. Yakimov and A.A. Bloshkin and A.V. Dvurechenskii},
	title = {Tailoring the optical field enhancement in Si-based structures covered by nanohole arrays in gold films for near-infrared photodetection},
	journal = {Photonics and Nanostructures - Fundamentals and Applications}
}
@inproceedings{Stefanov_2015,
	doi = {10.1117/12.2187856},
	note = {\url{https://doi.org/10.1117/12.2187856}},
	year = 2015,
	month = {sep},
	publisher = {{SPIE}},
	author = {Konstantin D. Stefanov and Ben J. Dryer and David J. Hall and Andrew D. Holland and J{\'{e}}r{\^{o}}me Pratlong and Martin Fryer and Andrew Pike},
	editor = {Howard A. MacEwen and James B. Breckinridge},
	title = {A global shutter {CMOS} image sensor for hyperspectral imaging},
	booktitle = {{SPIE} Proceedings}
}

@article{vane1988aviris,
  title={AVIRIS performance during the 1987 flight season: An AVIRIS project assessment and summary of the NASA-sponsored performance evaluation},
  author={Vane, Gregg and Porter, Wallace M and Reimer, John H and Chrien, Thomas G and Green, Robert O},
  journal={Proceedings of the Airborne Visible/Infrared Imaging Spectromet},
  year={1988}
}

 @inproceedings{porter1987system, title={A System Overview Of The Airborne Visible/Infrared Imaging Spectrometer (Aviris)}, 
ISSN={0277-786X}, 
note={\url{http://dx.doi.org/10.1117/12.942280}}, 
DOI={10.1117/12.942280}, 
booktitle={Imaging Spectroscopy II}, 
publisher={SPIE}, 
author={Porter, Wallace M. and Enmark, Harry T.}, 
editor={Vane, Gregg}, 
year={1987}, 
month=jan }

@article{Altaquimantis_2021,
	doi = {10.1126/sciadv.abe3196},
	note = {\url{https://doi.org/10.1126/sciadv.abe3196}},
	year = 2021,
	month = {mar},
	publisher = {American Association for the Advancement of Science ({AAAS})},
	volume = {7},
	number = {10},
	author = {Ali Altaqui and Pratik Sen and Harry Schrickx and Jeromy Rech and Jin-Woo Lee and Michael Escuti and Wei You and Bumjoon J. Kim and Robert Kolbas and Brendan T. O'Connor and Michael Kudenov},
	title = {Mantis shrimp{\textendash}inspired organic photodetector for simultaneous hyperspectral and polarimetric imaging},
	journal = {Science Advances}
}

@article{Altaquiorganic_2021,
	doi = {10.1364/ao.417069},
	note = {\url{https://doi.org/10.1364/ao.417069}},
	year = 2021,
	month = {mar},
	publisher = {Optica Publishing Group},
	volume = {60},
	number = {8},
	pages = {2314},
	author = {Ali Altaqui and Robert M. Kolbas and Michael J. Escuti and Brendan T. O'Connor and Michael W. Kudenov},
	title = {Organic-based photodetectors for multiband spectral imaging},
	journal = {Applied Optics}
}

@article{Grotevent_2022,
	doi = {10.1038/s41566-022-01088-7},
	note = {\url{https://doi.org/10.1038/s41566-022-01088-7}},
	year = 2022,
	month = {oct},
	publisher = {Springer Science and Business Media {LLC}},
	volume = {17},
	number = {1},
	pages = {59--64},
	author = {Matthias J. Grotevent and Sergii Yakunin and Dominik Bachmann and Carolina Romero and Javier R. V{\'{a}}zquez de Aldana and Matteo Madi and Michel Calame and Maksym V. Kovalenko and Ivan Shorubalko},
	title = {Integrated photodetectors for compact Fourier-transform waveguide spectrometers},
	journal = {Nature Photonics}
}
@article{Liu_2021,
	doi = {10.1364/prj.411415},
	note = {\url{https://doi.org/10.1364/prj.411415}},
	year = 2021,
	month = {aug},
	publisher = {Optica Publishing Group},
	volume = {9},
	number = {9},
	pages = {1734},
	author = {Yujin Liu and Zhong Ji and Yaping Li and Hong Jin Fan and Wenjie Mai},
	title = {Spectrum-shaped Si-perovskite hybrid photodetectors for hyperspectral bioimaging},
	journal = {Photonics Research}
}
